# Supplementary material for: Pleistocene glaciations, demographic expansion and subsequent isolation promoted morphological heterogeneity: A phylogeographic study of the alpine Rosa sericea complex (Rosaceae)
Source: Sci Rep. 2015 Jun 30;5:11698. doi: 10.1038/srep11698 (PMC5155592; doi:10.1038/srep11698)
Supplement: Supplementary Table S1 [file srep11698-s2.xls]

## Sheet: Sheet1
Table S1. Plant material and sources in this study.
Population code	Location	Latitude (N)	Longitude (E)	Elevation (m)	Vouchers
XAR	Xizang, Ngamring	29.2°	87.32°	4300	GAO XF et al. 15036, CDBI
XBR	Xizang, Biru	31.18°	94.04°	3960	GAO XF et al. 15366, CDBI
XCN	Xizang, Cuona	27.93°	91.85°	3840	GAO XF et al. 13932, CDBI
XDJ	Xizang, Dinggyê	27.91°	87.55°	3900	GAO XF et al. 14487, CDBI
XMZ	Xizang, Maizhokunggar	29.71°	92.2°	4274	GAO XF et al. 13601, CDBI
XJL	Xizang, Gyirong	28.6°	85.26°	3780	GAO XF et al. 14806, CDBI
XNML	Xizang, Namling	29.69°	89.2°	4045	GAO XF et al. 15091, CDBI
XYD	Xizang, Yadong	27.58°	89.03°	3833	GAO XF et al. 14296, CDBI
SBT	Sichuan, Batang	30.2°	99.23°	3040	GAO XF et al. 12136, CDBI
SDC1	Sichuan, Daocheng	28.55°	100.21°	3715	GAO XF et al. 13316, CDBI
SDC2	Sichuan, Daocheng	28.52°	100.25°	3256	GAO XF et al. 13384, CDBI
SDC3	Sichuan, Daocheng	28.51°	100.23°	3256	GAO XF et al. 13385, CDBI
SEM	Sichuan, Emeishan	29.53°	103.33°	2890	ZHANG Y 216, CDBI
SKD1	Sichuan, Kangding	30.06°	101.96°	3520	GAO XF et al. 11864, CDBI
SKD2	Sichuan, Kangding	30.01°	101.95°	3525	GAO XF et al. 11856, CDBI
SLD1	Sichuan, Luding	29.85°	102.28°	3000	GAO XF et al. 11949, CDBI
SLD2	Sichuan, Luding	29.84°	102.25°	2350	GAO XF et al. 13286, CDBI
SXC1	Sichuan, Xiangcheng	29.13°	99.92°	3625	GAO XF et al. 13392, CDBI
SXC2	Sichuan, Xiangcheng	29.13°	99.93°	3625	GAO XF et al. 13393, CDBI
SXJ1	Sichuan, Xiaojin	30.99°	102.83°	3337	ZHANG Y 420, CDBI
SXJ2	Sichuan, Baoxing	30.96°	102.64°	2840	ZHANG Y 421, CDBI
SYJ1	Sichuan, Yajiang	30.06°	100.98°	3050	GAO XF et al. 12092, CDBI
SYJ2	Sichuan, Yajiang	30.03°	100.82°	4330	GAO XF et al. 12107, CDBI
XBM1	Xizang, Bome1	29.71°	96.15°	3085	GAO XF et al. 12294, CDBI
XBM2	Xizang, Bome2	29.79°	95.7°	3650	GAO XF et al. 12377, CDBI
XBS1	Xizang, Baxoi1	29.5°	96.76°	3800	GAO XF et al. 12210, CDBI
XBS2	Xizang, Baxoi2	30.13°	97.27°	4300	GAO XF et al. 12429, CDBI
XBS3	Xizang, Baxoi3	29.43°	96.6°	3950	GAO XF et al. 12216, CDBI
XCY	Xizang, Chagyab	30.69°	97.26°	3600	GAO XF et al. 12543, CDBI
XJD	Xizang, Jomda	31.57°	98.31°	3400	GAO XF et al. 12596, CDBI
XLL1	Xizang, Lhorong1	30.88°	96.51°	4180	GAO XF et al. 12457, CDBI
XLL2	Xizang, Lhorong2	30.88°	96.26°	3880	GAO XF et al. 12513, CDBI
XLZ1	Xizang, Nyingchi	29.68°	94.73°	3630	GAO XF et al. 13564, CDBI
XLZ2	Xizang, Nyingchi	29.57°	94.55°	3250	GAO XF et al. 13579, CDBI
XMK1	Xizang, Markam	29.72°	98.32°	4000	GAO XF et al. 12154, CDBI
XMK2	Xizang, Markam	29.57°	98.31°	3287	GAO XF et al. 12183, CDBI
XMK3	Xizang, Markam	29.57°	98.31°	3287	GAO XF et al. 12184, CDBI
YFG	Yunnan, Fugong	27.17°	98.76°	3200	ZHANG L et al. 11111, CDBI
YZD1	Yunnan, Xianggelila	28.55°	99.83°	4322	GAO XF et al. 13407, CDBI
GUWN	Guizhou, Weining	26.76°	104.43°	2300	GAO XF et al. 12858, CDBI
SJL	Sichuan, Jiulong	28.97°	101.52°	2828	GAO XF et al. 11771, CDBI
SMG	Sichuan, Meigu	28.25°	103.16°	3150	ZHU ZM et al. 195, CDBI
SMN1	Sichuan, Mianning	28.85°	102.28°	2400	GAO XF et al. 11632, CDBI
SMN2	Sichuan, Mianning	28.49°	102.12°	2000	GAO XF et al. 11667, CDBI
YDL	Yunnan, Dali	25.7°	100.11°	3200	ZHU ZM et al. 118, CDBI
YJD	Yunnan, Jingdong	24.55°	101.03°	2454	ZHU ZM et al. 77, CDBI
YLQ	Yunnan, Luquan	26.02°	102.85°	2650	ZHU ZM et al. 153, CDBI
YTC	Yunnan, Tengchong	25.2°	98.33°	1862	ZHU ZM et al. 8, CDBI
YWX	Yunnan, Weixin	27.84°	105.21°	1450	GAO XF et al. 12818, CDBI
YYD	Yunnan, Yongde	24.17°	99.66°	3148	ZHU ZM et al. 37, CDBI
YZD2	Yunnan, Xianggelila	28.06°	99.5°	3124	GAO XF et al. 13430, CDBI
GHZ	Gansu, Hezuo	35.08°	102.92°	2840	GAO XF et al. 15519, CDBI
GJT	Gansu, Jingtai	37.14°	103.74°	2820	GAO XF et al. 13238, CDBI
GYZ	Gansu, Yuzhong	35.79°	104.06°	2600	GAO XF et al. 13250, CDBI
GZL	Gansu, Zhuanglang	35.17°	106.36°	2300	GAO XF et al. 13220, CDBI
HXS	Hubei, Xingshan	31.53°	110.33°	2180	GAO XF et al. 13074, CDBI
QDT	Qinghai, Datong	36.98°	101.73°	2500	GAO XF et al. 15470, CDBI
SHPL	Shanxi, Pinglli	32.02°	109.31°	2057	GAO XF et al. 13160, CDBI
SHXA	Shanxi, Xian	33.84°	108.8°	1915	GAO XF et al. 13168, CDBI
SJZ	Sichuan, Jiuzhaigou	33.24°	103.94°	3055	ZHANG Y 416, CDBI
SSD	Sichuan, Seda	31.8°	100.75°	3826	GAO XF et al. 12631, CDBI
THL	Taiwan, Hualian	24.14°	121.28°	3105	GAO XF et al. 15625, CDBI
