# Supplementary material for: Pleistocene glaciations, demographic expansion and subsequent isolation promoted morphological heterogeneity: A phylogeographic study of the alpine Rosa sericea complex (Rosaceae)
Source: Sci Rep. 2015 Jun 30;5:11698. doi: 10.1038/srep11698 (PMC5155592; doi:10.1038/srep11698)
Supplement: Supplementary Table S3 [file srep11698-s4.xls]

## Sheet: Sequence Data
Table S3. Variable sites of the aligned sequences of three chloroplast DNA fragments in 37 haplotypes of Rosa sericea complex. All sequences are compared to the reference haplotype Hap 1.
Hap.	trnL-trnF(985 bp)												ndhF-rpl32 (900 bp)																		ndhJ-trnF (1172 bp)
	61	270	363	443	618	679	686	692	781	782	981		1035	1114	1144	1162	1381	1407	1538	1558	1576	1664	1678	1743	1771	1782	1843	1849	1867		1948	1955	1961	2050	2051	2448	2450	2494	2593	2710	2879	2931	2973	2986
Hap 1	G	A	Γ	G	T	T	G	T	T	A	Δ		C	T	T	-	Λ	G	T	-	A	A	-	A	-	-	A	T	C		T	G	T	T	A	T	A	T	-	T	A	C	G	-
Hap 2	.	.	.	.	.	.	.	.	.	.	.		.	.	.	-	.	.	.	-	.	.	-	.	-	-	.	.	G		.	.	.	.	.	.	.	.	-	.	.	.	.	-
Hap 3	.	.	.	.	.	.	.	.	.	.	.		.	.	A	-	.	.	.	-	.	.	-	.	-	-	.	.	.		.	.	.	.	.	.	.	.	-	.	.	.	.	-
Hap 4	.	.	.	.	.	.	.	.	.	.	.		.	.	A	-	.	.	.	-	.	.	-	.	-	-	.	G	.		.	.	.	.	.	.	.	.	-	.	.	.	.	-
Hap 5	.	.	.	.	.	.	.	.	.	.	.		.	.	.	-	-	.	.	-	.	.	-	.	-	-	.	G	.		.	.	.	.	.	.	.	.	-	.	.	.	.	-
Hap 6	.	.	.	.	.	.	.	.	.	.	.		.	.	.	-	.	.	.	-	.	.	-	.	-	-	.	G	.		.	.	.	.	.	.	.	.	-	.	.	.	.	-
Hap 7	.	.	.	.	.	.	.	.	.	.	.		.	.	.	-	.	.	.	-	.	.	-	.	-	-	T	G	.		.	.	.	.	.	.	.	.	-	.	.	.	.	-
Hap 8	.	.	.	.	.	.	.	.	.	C	.		.	.	.	-	.	.	.	-	.	.	-	C	-	-	T	G	.		.	.	.	.	C	.	.	.	-	.	.	.	.	-
Hap 9	.	.	.	.	.	.	.	.	.	.	.		.	.	.	-	.	.	.	-	.	.	-	C	-	-	T	G	.		.	.	.	.	.	.	.	.	-	.	.	.	.	-
Hap 10	.	.	.	.	.	.	.	.	.	.	.		.	.	.	-	.	.	.	-	.	.	-	.	-	-	.	.	.		.	.	.	.	.	.	.	.	-	.	C	.	.	-
Hap 11	.	.	.	.	.	.	.	.	.	.	.		.	.	.	-	.	.	.	-	.	.	-	C	-	-	T	G	.		.	.	.	.	.	.	.	.	-	.	.	T	.	-
Hap 12	.	.	.	.	.	.	.	.	.	.	-		.	.	.	-	.	.	.	-	.	.	-	.	-	-	.	.	.		.	.	.	.	.	.	.	.	-	.	.	.	.	-
Hap 13	.	.	.	.	.	.	.	.	.	.	.		.	.	.	-	.	.	.	-	.	.	-	.	-	-	.	.	.		.	.	.	.	.	G	.	.	-	.	.	.	.	-
Hap 14	.	.	.	.	.	.	.	.	.	.	.		.	.	.	-	.	.	.	-	C	T	-	.	-	-	.	.	.		.	.	.	.	.	.	.	.	-	.	.	.	.	-
Hap 15	.	.	.	.	.	.	.	.	.	.	.		.	.	.	-	.	.	.	-	.	.	-	.	-	-	.	.	.		.	.	.	.	.	.	.	.	-	C	.	.	.	-
Hap 16	.	.	.	.	.	.	.	.	.	.	.		.	.	.	-	.	.	.	-	.	.	-	.	-	-	.	.	.		.	.	.	.	.	.	.	G	A	.	.	.	.	-
Hap 17	.	.	.	.	.	.	.	.	.	.	.		.	.	.	-	.	.	.	-	.	.	-	.	-	-	.	.	.		.	.	.	.	.	.	.	.	A	.	.	.	.	-
Hap 18	.	.	.	.	.	.	.	.	.	.	.		.	.	.	-	.	.	.	-	C	.	-	.	-	-	.	.	.		.	.	.	.	.	.	.	.	-	.	C	.	C	-
Hap 19	A	.	.	.	.	.	.	.	.	.	.		.	.	A	-	.	.	.	-	.	.	-	.	-	-	.	.	.		.	.	.	.	.	.	.	.	-	.	.	.	.	-
Hap 20	.	.	.	.	.	.	.	.	.	.	.		.	.	.	-	.	.	.	-	.	.	Ψ	.	-	-	.	.	.		.	.	.	.	.	.	.	.	-	.	.	.	.	-
Hap 21	.	.	.	.	.	.	.	.	.	.	.		.	.	.	Θ	.	.	.	-	C	.	-	.	-	-	.	.	.		.	.	.	.	.	.	.	.	-	.	C	.	C	-
Hap 22	.	.	.	.	.	.	.	.	.	.	.		.	.	.	-	.	.	.	Ξ	.	.	-	.	-	-	.	.	.		.	.	.	.	.	.	.	.	A	.	.	.	.	-
Hap 23	.	.	.	.	.	.	.	.	.	.	.		T	.	A	-	.	.	.	-	.	.	-	.	-	-	.	.	.		.	.	.	.	.	.	.	.	-	.	.	.	.	-
Hap 24	.	.	-	.	.	.	.	.	.	.	.		.	.	.	-	.	.	.	-	.	.	-	.	-	-	.	.	.		.	.	.	.	.	.	.	.	-	.	.	.	.	-
Hap 25	.	.	.	.	.	.	.	.	.	.	.		.	.	.	-	.	A	.	-	.	.	-	.	-	-	.	.	.		.	.	.	.	.	.	.	.	-	.	.	.	.	-
Hap 26	.	.	.	.	.	.	.	.	.	.	.		.	.	.	-	.	A	.	-	.	.	-	C	-	-	.	.	.		.	.	.	.	.	.	.	.	-	.	.	.	.	-
Hap 27	.	.	.	.	.	G	.	.	.	.	.		.	.	.	-	.	.	.	-	C	T	-	.	-	-	.	.	.		G	.	.	.	.	.	.	.	-	.	.	.	.	Σ
Hap 28	.	.	.	.	.	.	.	C	G	.	.		.	.	.	-	.	.	.	-	.	.	-	.	-	-	.	.	.		.	.	C	G	.	.	.	.	-	.	.	.	.	-
Hap 29	.	.	.	.	.	.	.	.	.	.	.		.	G	.	-	.	.	.	-	.	.	-	.	-	-	.	.	.		.	.	.	.	.	.	.	.	-	.	.	.	.	-
Hap 30	.	.	.	.	.	.	A	.	.	.	.		.	.	.	-	.	.	.	-	.	.	-	.	-	-	.	.	.		.	A	.	.	.	.	.	.	-	.	.	.	.	-
Hap 31	.	.	.	.	.	.	A	.	.	.	.		.	.	.	-	.	.	G	-	.	.	-	.	-	-	.	.	.		.	A	.	.	.	.	.	.	-	.	.	.	.	-
Hap 32	.	.	-	.	G	.	.	.	.	.	.		.	.	.	-	.	.	.	-	.	.	-	.	-	-	.	.	.		.	.	.	.	.	.	.	.	-	.	.	.	.	-
Hap 33	.	C	.	.	.	.	.	.	.	.	.		.	.	.	-	.	.	.	-	C	.	-	.	-	-	.	.	.		.	.	.	.	.	.	.	.	-	.	C	.	.	-
Hap 34	.	.	.	.	.	.	.	.	.	.	.		.	.	.	-	.	.	.	-	.	.	-	.	-	-	.	.	.		.	.	.	.	.	.	C	.	-	.	.	.	.	-
Hap 35	.	.	.	T	.	.	.	.	.	.	.		.	.	.	-	.	.	.	-	.	.	-	.	-	-	.	G	.		.	.	.	.	.	.	.	.	-	.	.	.	.	-
Hap 36	.	.	.	.	.	.	.	.	.	.	.		.	.	.	-	.	.	.	-	.	.	-	.	Π	-	T	G	.		.	.	.	.	.	.	.	.	-	.	.	.	.	-
Hap 37	.	.	.	.	.	.	.	.	.	.	.		.	.	.	-	.	.	.	-	.	.	-	.	-	§	T	G	.		.	.	.	.	.	.	.	.	-	.	.	.	.	-
Γ=CAAAAT,Δ=TATAT,Θ=TAATATGAAATTAAAATTATTAAG,Λ=AAACC,Ξ=TATTTTGTATATTTTAA,Ψ=AAAAGAAAATAATATAATAG,Π=TACATG,§=GTACAT,Σ=TATTC. Numbers above lanes indicate positions of the nucleotides in the alignment.

## Sheet: Info
Title
Format
DataType	Nucleotide
37
Number Sites	51
Identical	.
Missing	?
Indel	-
