# Supplementary material for: Pleistocene glaciations, demographic expansion and subsequent isolation promoted morphological heterogeneity: A phylogeographic study of the alpine Rosa sericea complex (Rosaceae)
Source: Sci Rep. 2015 Jun 30;5:11698. doi: 10.1038/srep11698 (PMC5155592; doi:10.1038/srep11698)
Supplement: Supplementary Table S4 [file srep11698-s5.xls]

## Sheet: Sheet1
Table S4. Hierarchical analysis of molecular variation (AMOVA) based on data from the three chloroplast DNA spacers for all 62 populations of Rosa sericea complex and for five groups separated by taxa.
Source of variation	d.f.	SS	VC	PV	F- statistics
Among groups	4	77.878	0.0831	7.36	FCT=0.0736*
Among populations within groups	57	513.126	0.797	70.61	FSC=0.7622**
Within populations	629	156.384	0.2486	22.03	FST=0.7797**
Total	690	747.389	1.1287
d.f., degree of freedom; SS, sum of squares; VC, variance components; PV, percentage of variation
**P<0.0001; *0.01<P<0.05
